# Supplementary material for: Domestication is associated with increased interspecific hybrid compatibility in landfowl (order: Galliformes)
Source: J Hered. 2023 Sep 28;115(1):1–10. doi: 10.1093/jhered/esad059 (PMC10838130; doi:10.1093/jhered/esad059)
Supplement: esad059_suppl_Supplementary_Table_S1 [file esad059_suppl_supplementary_table_s1.xlsx]

## Sheet: esad059_suppl_Supplementary_Tab
sp1	sp2	divergence	ri	sp1_family	sp2_family	clutchsize	habitat	morpho_pc1	morpho_pc2
Acryllium vulturinum	Numida meleagris	26	sterile	Numididae	Numididae	5.5	FALSE	1.4408	-1.36292
Alectoris barbara	Alectoris graeca	11.5	sterile	Phasianidae	Phasianidae	0.4	TRUE	-1.5359	0.690617
Alectoris barbara	Alectoris rufa	11.5	both	Phasianidae	Phasianidae	1	FALSE	-2.01638	-0.0461408
Alectoris chukar	Alectoris graeca	6.4	both	Phasianidae	Phasianidae	1.4	FALSE	-1.76245	0.703367
Alectoris chukar	Alectoris magna	4.42	male	Phasianidae	Phasianidae	3.3	FALSE	-1.65009	-0.328017
Alectoris chukar	Alectoris rufa	6.2	both	Phasianidae	Phasianidae	2.8	TRUE	-2.08619	0.183056
Alectoris graeca	Alectoris rufa	7.9	both	Phasianidae	Phasianidae	1.4	FALSE	-1.45939	1.06247
Callipepla californica	Callipepla douglasii	4.8	sterile	Odontophoridae	Odontophoridae	5.1	TRUE	-1.99213	-0.2202
Callipepla californica	Callipepla gambelii	1.77	sterile	Odontophoridae	Odontophoridae	1.9	TRUE	-2.07207	-0.0862022
Callipepla californica	Callipepla squamata	4.8	both	Odontophoridae	Odontophoridae	1.9	TRUE	-2.23703	0.177212
Callipepla californica	Colinus virginianus	6.1	both	Odontophoridae	Odontophoridae	6.9	FALSE	-2.08418	-0.472102
Callipepla gambelii	Callipepla squamata	4.8	both	Odontophoridae	Odontophoridae	0	TRUE	-2.1156	0.237922
Callipepla gambelii	Colinus virginianus	6.1	sterile	Odontophoridae	Odontophoridae	5	FALSE	-2.25458	-0.316911
Callipepla squamata	Colinus virginianus	6.1	male	Odontophoridae	Odontophoridae	5	FALSE	-2.01819	-0.0407256
Callipepla squamata	Philortyx fasciatus	6.8	sterile	Odontophoridae	Odontophoridae	7.5	TRUE	-2.0254	0.342607
Catreus wallichi	Chrysolophus pictus	14.3	sterile	Phasianidae	Phasianidae	1.3	FALSE	2.0624	-2.78145
Catreus wallichi	Syrmaticus reevesii	17.2	male	Phasianidae	Phasianidae	1.5	FALSE	-0.924046	-1.39758
Chrysolophus amherstiae	Chrysolophus pictus	1.82	both	Phasianidae	Phasianidae	1.2	TRUE	-1.41693	0.381414
Chrysolophus amherstiae	Lophophorus impejanus	28.9	sterile	Phasianidae	Phasianidae	2.6	TRUE	4.35729	-3.12737
Chrysolophus amherstiae	Lophura leucomelanos	13.9	sterile	Phasianidae	Phasianidae	0.8	TRUE	-1.49098	-0.305119
Chrysolophus amherstiae	Lophura swinhoii	14.3	sterile	Phasianidae	Phasianidae	0.8	TRUE	-0.55871	0.921471
Chrysolophus amherstiae	Phasianus colchicus	13.5	male	Phasianidae	Phasianidae	3.4	FALSE	0.217464	-0.162171
Chrysolophus amherstiae	Phasianus versicolor	13.5	male	Phasianidae	Phasianidae	4	FALSE	-0.39519	0.10396
Chrysolophus amherstiae	Syrmaticus ellioti	17.2	sterile	Phasianidae	Phasianidae	0	FALSE	-0.638124	1.49381
Chrysolophus amherstiae	Syrmaticus reevesii	17.2	sterile	Phasianidae	Phasianidae	1	FALSE	0.185122	-0.302696
Chrysolophus amherstiae	Tragopan caboti	28.9	sterile	Phasianidae	Phasianidae	2.6	FALSE	-1.51625	0.339931
Chrysolophus pictus	Gallus gallus	31	sterile	Phasianidae	Phasianidae	1.7	TRUE	-1.24847	0.686191
Chrysolophus pictus	Lophura leucomelanos	14.3	male	Phasianidae	Phasianidae	0.4	TRUE	-0.506901	-0.347821
Chrysolophus pictus	Lophura nycthemera	14.3	male	Phasianidae	Phasianidae	1.2	TRUE	1.55033	-0.399088
Chrysolophus pictus	Phasianus colchicus	13.5	male	Phasianidae	Phasianidae	2.2	FALSE	0.947909	-0.716682
Chrysolophus pictus	Phasianus versicolor	13.5	male	Phasianidae	Phasianidae	2.8	FALSE	0.24297	-0.467224
Chrysolophus pictus	Syrmaticus reevesii	17.2	male	Phasianidae	Phasianidae	0.2	FALSE	0.892583	-0.81033
Chrysolophus pictus	Syrmaticus soemmerringii	17.2	sterile	Phasianidae	Phasianidae	0.7	TRUE	-0.632968	1.38851
Colinus cristatus	Colinus virginianus	3.44	both	Odontophoridae	Odontophoridae	3.3	FALSE	-2.15663	0.0188842
Colinus nigrogularis	Colinus virginianus	1.13	both	Odontophoridae	Odontophoridae	4.5	FALSE	-2.12676	0.16363
Coturnix coturnix	Coturnix japonica	3.32	both	Phasianidae	Phasianidae	0.7	FALSE	-2.18762	0.166969
Coturnix japonica	Phasianus colchicus	37	sterile	Phasianidae	Phasianidae	0.4	FALSE	6.49831	-1.41919
Crax alberti	Crax alector	2.48	both	Cracidae	Cracidae	0	TRUE	-0.852975	0.364407
Crax alberti	Crax fasciolata	2.48	both	Cracidae	Cracidae	0	TRUE	-0.708374	0.0585009
Crax alberti	Crax globulosa	2.48	both	Cracidae	Cracidae	0	TRUE	-0.582874	-0.280188
Crax alberti	Crax rubra	4.83	both	Cracidae	Cracidae	0	TRUE	-1.16549	0.14775
Crax alberti	Mitu mitu	7.1	both	Cracidae	Cracidae	0.5	TRUE	2.05942	-7.07602
Crax alberti	Mitu tuberosum	7.1	both	Cracidae	Cracidae	0.5	TRUE	0.752782	-5.40773
Crax alector	Crax globulosa	4.93	both	Cracidae	Cracidae	0	TRUE	0.634025	0.111378
Crax alector	Crax rubra	4.83	both	Cracidae	Cracidae	0	TRUE	-0.488184	0.157805
Crax fasciolata	Crax rubra	4.83	both	Cracidae	Cracidae	0	TRUE	-0.742235	0.11399
Crax globulosa	Crax rubra	4.83	both	Cracidae	Cracidae	0	TRUE	-0.487779	0.526735
Crossoptilon auritum	Crossoptilon crossoptilon	3.49	both	Phasianidae	Phasianidae	2	TRUE	-0.813485	-0.706802
Crossoptilon auritum	Crossoptilon mantchuricum	0.153	both	Phasianidae	Phasianidae	0.5	TRUE	-1.54058	0.300413
Crossoptilon crossoptilon	Crossoptilon harmani	0.105	both	Phasianidae	Phasianidae	1	TRUE	-0.892513	-0.155539
Crossoptilon mantchuricum	Lophura nycthemera	11.7	male	Phasianidae	Phasianidae	1	TRUE	1.02122	-2.55565
Dendragapus fuliginosus	Phasianus colchicus	29.5	sterile	Phasianidae	Phasianidae	3.9	FALSE	1.42563	0.391979
Dendragapus obscurus	Phasianus colchicus	29.5	sterile	Phasianidae	Phasianidae	3	FALSE	1.20519	0.661315
Francolinus bicalcaratus	Francolinus erckelii	12.1	male	Phasianidae	Phasianidae	0.3	FALSE	-0.344979	1.16244
Gallus gallus	Gallus lafayetii	6.4	both	Phasianidae	Phasianidae	4	TRUE	-1.7406	0.137156
Gallus gallus	Gallus sonneratii	6.9	both	Phasianidae	Phasianidae	1.5	TRUE	-2.00134	0.0374727
Gallus gallus	Gallus varius	5.3	both	Phasianidae	Phasianidae	2.5	FALSE	-1.78709	0.25564
Gallus gallus	Lagopus lagopus	31	sterile	Phasianidae	Phasianidae	3.4	FALSE	0.920317	1.66169
Gallus gallus	Lophophorus impejanus	31	sterile	Phasianidae	Phasianidae	2.1	TRUE	3.92568	-4.19084
Gallus gallus	Lophura nycthemera	31	sterile	Phasianidae	Phasianidae	0.5	TRUE	0.643918	-0.731794
Gallus gallus	Meleagris gallopavo	31	sterile	Phasianidae	Phasianidae	5.4	TRUE	10.5425	1.1336
Gallus gallus	Numida meleagris	51	sterile	Phasianidae	Numididae	2.5	FALSE	-0.406898	-1.12081
Gallus gallus	Pavo cristatus	38	sterile	Phasianidae	Phasianidae	0.1	TRUE	8.44693	2.5944
Gallus gallus	Perdix perdix	32	sterile	Phasianidae	Phasianidae	10	FALSE	0.856704	1.34301
Gallus gallus	Phasianus colchicus	31	male	Phasianidae	Phasianidae	3.9	FALSE	-0.0205998	-1.22372
Gallus gallus	Phasianus versicolor	31	sterile	Phasianidae	Phasianidae	4.5	FALSE	-0.820082	-1.09035
Gallus lafayetii	Gallus sonneratii	6.7	both	Phasianidae	Phasianidae	2.5	TRUE	-1.91777	0.0691323
Gallus sonneratii	Gallus varius	6.9	both	Phasianidae	Phasianidae	1	FALSE	-1.54327	-0.00532917
Gallus sonneratii	Lophura nycthemera	31	sterile	Phasianidae	Phasianidae	2	TRUE	0.255056	-0.596008
Lagopus lagopus	Tetrao tetrix	13.8	male	Phasianidae	Phasianidae	1.4	FALSE	-0.0594528	0.0090617
Lophophorus impejanus	Lophura leucomelanos	28.9	sterile	Phasianidae	Phasianidae	3.4	TRUE	3.24842	-2.61293
Lophura diardi	Syrmaticus soemmerringii	17.2	male	Phasianidae	Phasianidae	1.3	TRUE	-0.386168	0.584339
Lophura edwardsi	Lophura leucomelanos	6.5	male	Phasianidae	Phasianidae	2	TRUE	-1.92395	-0.0403466
Lophura edwardsi	Lophura nycthemera	6.5	both	Phasianidae	Phasianidae	1.2	TRUE	0.0166528	-0.142901
Lophura edwardsi	Lophura swinhoii	2.18	both	Phasianidae	Phasianidae	0.4	TRUE	-1.05558	0.828321
Lophura erythrophthalma	Lophura leucomelanos	7.5	male	Phasianidae	Phasianidae	3.1	TRUE	-1.5456	0.399088
Lophura erythrophthalma	Lophura nycthemera	7.5	male	Phasianidae	Phasianidae	2.3	TRUE	-0.900549	0.624309
Lophura ignita	Lophura leucomelanos	7.5	male	Phasianidae	Phasianidae	1.6	TRUE	0.67127	0.84243
Lophura ignita	Lophura nycthemera	7.5	male	Phasianidae	Phasianidae	0.8	TRUE	-1.41264	0.585246
Lophura ignita	Lophura swinhoii	7.5	male	Phasianidae	Phasianidae	0	TRUE	0.171107	0.550723
Lophura leucomelanos	Lophura nycthemera	2.78	both	Phasianidae	Phasianidae	0.8	TRUE	-0.127102	0.624414
Lophura leucomelanos	Lophura swinhoii	6.5	male	Phasianidae	Phasianidae	1.6	TRUE	-1.05153	1.31611
Lophura leucomelanos	Syrmaticus ellioti	17.2	male	Phasianidae	Phasianidae	0.8	FALSE	-0.757793	1.22971
Lophura leucomelanos	Syrmaticus reevesii	17.2	male	Phasianidae	Phasianidae	0.2	FALSE	-0.568522	0.401955
Lophura leucomelanos	Syrmaticus soemmerringii	17.2	male	Phasianidae	Phasianidae	0.3	TRUE	0.0452819	0.973039
Lophura nycthemera	Lophura swinhoii	6.5	both	Phasianidae	Phasianidae	0.8	TRUE	-0.861689	0.015842
Lophura nycthemera	Phasianus colchicus	14.3	male	Phasianidae	Phasianidae	3.4	FALSE	-0.452933	0.728878
Lophura nycthemera	Syrmaticus ellioti	17.2	male	Phasianidae	Phasianidae	0	FALSE	0.606004	0.954136
Lophura nycthemera	Syrmaticus reevesii	17.2	male	Phasianidae	Phasianidae	1	FALSE	-1.12339	0.380294
Lophura swinhoii	Syrmaticus humiae	17.2	male	Phasianidae	Phasianidae	1.8	TRUE	-1.06094	1.07553
Lophura swinhoii	Syrmaticus mikado	17.2	male	Phasianidae	Phasianidae	1.8	TRUE	-1.45524	0.527092
Lophura swinhoii	Syrmaticus reevesii	17.2	male	Phasianidae	Phasianidae	1.8	FALSE	-0.851734	0.109786
Meleagris gallopavo	Numida meleagris	51	sterile	Phasianidae	Numididae	2.9	FALSE	9.15273	2.51578
Meleagris gallopavo	Phasianus colchicus	29.5	sterile	Phasianidae	Phasianidae	1.5	FALSE	8.23727	2.79352
Meleagris ocellata	Meleagris gallopavo	5.6	male	Phasianidae	Phasianidae	0.6	TRUE	1.59808	-0.347953
Mitu mitu	Mitu tuberosum	4.36	both	Cracidae	Cracidae	0	TRUE	-0.969181	-1.34584
Numida meleagris	Pavo cristatus	51	sterile	Numididae	Phasianidae	2.4	FALSE	7.21902	3.41032
Numida meleagris	Phasianus colchicus	51	sterile	Numididae	Phasianidae	1.4	FALSE	-0.208984	-0.294553
Numida meleagris	Tragopan caboti	51	sterile	Numididae	Phasianidae	4.6	TRUE	-0.532858	-0.583018
Ortalis canicollis	Ortalis guttata	1.44	both	Cracidae	Cracidae	0	FALSE	-0.948611	0.57853
Ortalis poliocephala	Ortalis wagleri	2.07	both	Cracidae	Cracidae	0.5	TRUE	-0.647234	0.530441
Pavo cristatus	Pavo muticus	4.24	both	Phasianidae	Phasianidae	2.1	FALSE	0.579777	1.54731
Penelope argyrotis	Penelope pileata	3.18	both	Cracidae	Cracidae	1	TRUE	0.330653	0.250813
Penelope jacucaca	Penelope pileata	0.283	both	Cracidae	Cracidae	0.5	FALSE	-0.0405809	0.79116
Penelope pileata	Penelope purpurascens	3.18	both	Cracidae	Cracidae	1	TRUE	-0.323132	0.768581
Penelope pileata	Penelope superciliaris	3.18	both	Cracidae	Cracidae	0	TRUE	0.0497693	0.945892
Penelope purpurascens	Penelope superciliaris	2.59	both	Cracidae	Cracidae	1	TRUE	1.92722	1.43161
Perdix perdix	Phasianus colchicus	24	sterile	Phasianidae	Phasianidae	6.1	FALSE	3.07878	-0.692548
Phasianus colchicus	Phasianus versicolor	2.99	both	Phasianidae	Phasianidae	0.6	TRUE	-1.60833	-0.151973
Phasianus colchicus	Syrmaticus reevesii	17.2	male	Phasianidae	Phasianidae	2.4	FALSE	-1.3719	0.544186
Phasianus colchicus	Syrmaticus soemmerringii	17.2	sterile	Phasianidae	Phasianidae	2.9	FALSE	-0.222919	-1.08498
Phasianus colchicus	Tetrao tetrix	29.5	sterile	Phasianidae	Phasianidae	1.9	FALSE	0.502671	0.19493
Phasianus colchicus	Tragopan caboti	28.9	sterile	Phasianidae	Phasianidae	6	FALSE	0.41317	-0.527725
Phasianus versicolor	Syrmaticus reevesii	17.2	male	Phasianidae	Phasianidae	3	FALSE	-0.782829	0.818377
Syrmaticus ellioti	Syrmaticus humiae	0.125	both	Phasianidae	Phasianidae	1	FALSE	-1.8475	0.155254
Syrmaticus ellioti	Syrmaticus mikado	3.56	both	Phasianidae	Phasianidae	1	FALSE	-1.45125	0.282477
Syrmaticus ellioti	Syrmaticus reevesii	12	male	Phasianidae	Phasianidae	1	TRUE	-0.10958	0.498995
Syrmaticus ellioti	Syrmaticus soemmerringii	12.7	sterile	Phasianidae	Phasianidae	0.5	FALSE	-1.47342	-0.034871
Syrmaticus mikado	Syrmaticus reevesii	12	male	Phasianidae	Phasianidae	0	FALSE	-0.710639	-0.417635
Syrmaticus reevesii	Syrmaticus soemmerringii	12.7	male	Phasianidae	Phasianidae	0.5	FALSE	0.305373	-0.262863
Tetrao tetrix	Tetrao urogallus	6.6	male	Phasianidae	Phasianidae	0.7	TRUE	5.15599	-2.84142
Tragopan satyra	Tragopan temminckii	8.1	both	Phasianidae	Phasianidae	1.5	TRUE	-1.49675	0.218044
Tympanuchus cupido	Tympanuchus phasianellus	0.507	both	Phasianidae	Phasianidae	1.8	TRUE	-2.08706	0.304925
